# Supplementary material for: Oral Immunization with rVSV Bivalent Vaccine Elicits Protective Immune Responses, Including ADCC, against Both SARS-CoV-2 and Influenza A Viruses
Source: Vaccines (Basel). 2023 Aug 23;11(9):1404. doi: 10.3390/vaccines11091404 (PMC10534613; doi:10.3390/vaccines11091404)
Supplement: Supplementary file 1 [file vaccines-11-01404-s001.zip]

Archive with 1 entries (1 files):
- vaccines-2551358-supplementary.pdf
